# Supplementary material for: pH-Sensitive Poly(acrylic acid)-g-poly(L-lysine) Charge-Driven Self-Assembling Hydrogels with 3D-Printability and Self-Healing Properties
Source: Gels. 2023 Jun 25;9(7):512. doi: 10.3390/gels9070512 (PMC10379232; doi:10.3390/gels9070512)
Supplement: Supplementary file 1 [file gels-09-00512-s001.zip]

Archive with 1 entries (1 files):
- gels-2477671-supplementary.pdf
